# Supplementary material for: circEVI5 acts as a miR-4793-3p sponge to suppress the proliferation of gastric cancer
Source: Cell Death Dis. 2021 Aug 5;12(8):774. doi: 10.1038/s41419-021-04061-4 (PMC8342614; doi:10.1038/s41419-021-04061-4)
Supplement: Supplementary file 1 — Additional file: Table1 [file 41419_2021_4061_MOESM1_ESM.xlsx]

## Sheet: Sheet2
Additional file: Table1. The sequences of primers and probes.
qRT-PCR primers (5’-3′)
circEVI5 forward	GCTTCAAGGACAGCTTAACAAGT
circEVI5 reverse	TACTGCACTTTCTCCTGTAGGC
miR-4793-3p-RT	GTCGTATCCAGTGCAGGGTCCGAGGTATTCGCACTGGATACGACAGCCAG
miR-4793-3p forward	GCGTCTGCACTGTGAGTTGG
miR-4793-3p reverse	AGTGCAGGGTCCGAGGTATT
microRNA Poly(A) tailing reaction qRT-PCR primers (5’-3′)
forward	miR-6728-3p	TCTCTGCTCTGCTCTCCCCAG
	miR-3194-3p	AGCTCTGCTGCTCACTGGCAGT
	miR-4793-3p	TCTGCACTGTGAGTTGGCTGGCT
	miR-498-5p	TTTCAAGCCAGGGGGCGTTTTTC
	miR-1290	TGGATTTTTGGATCAGGGA
	miR-127-5p	CTGAAGCTCAGAGGGCTCTGAT
	miR-646	AAGCAGCTGCCTCTGAGGC
	miR-632	GTGTCTGCTTCCTGTGGGA
	miR-375	ATCTGGAGGTAAGAAGCACTTT
Universal reverse primer provided by miRNA First Strand cDNA Synthesis (Tailing Reaction)(Sangon Biotech, B532451)
Biotin-labelled circEVI5 probe	Bio-5’-GGUUACUAUUGAUCUGGUUCUCAUGAUUCAGCUCUGC-3’-Bio
Biotin-labelled control probe	Bio-5’-UUGUACUACACAAAAGUAC-3’-Bio
Cy5-labelled miR-4793-3p probe	Cy5-5’-AGCCAGCCAACTCACAGTGCAGA-3’-Cy5
